# Supplementary material for: MRGPRX2-Mediated Degranulation of Human Skin Mast Cells Requires the Operation of Gαi, Gαq, Ca++ Channels, ERK1/2 and PI3K—Interconnection between Early and Late Signaling
Source: Cells. 2022 Mar 10;11(6):953. doi: 10.3390/cells11060953 (PMC8946553; doi:10.3390/cells11060953)
Supplement: Supplementary file 1 [file cells-11-00953-s001.zip]

Archive with 1 entries (1 files):
- cells-1578178-SI.pdf
